# Supplementary material for: Role of mitochondrial translation in remodeling of energy metabolism in ER/PR(+) breast cancer
Source: Front Oncol. 2022 Aug 30;12:897207. doi: 10.3389/fonc.2022.897207 (PMC9472243; doi:10.3389/fonc.2022.897207)
Supplement: Supplementary file 2 [file DataSheet_1.xlsx]

## Sheet: CPTAC Tumor Subtypes and Stages
Taken from Krug et al. Supplemental Table 1
Sample ID	Tumor Stage	PAM50	ER Status	PR Status	Her2 Status	TNBC Status
CPT000814	Stage IIA	Basal	negative	negative	unknown	positive
CPT001846	Stage III	Basal	negative	negative	unknown	positive
X01BR001	Stage IIB	Basal	negative	negative	negative	positive
X01BR008	unknown	Basal	unknown	unknown	unknown	unknown
X01BR009	unknown	Basal	negative	negative	unknown	positive
X01BR010	unknown	Her2	negative	negative	unknown	positive
X01BR015	Stage IIB	LumA	positive	positive	negative	negative
X01BR017	Stage III	Her2	negative	negative	positive	negative
X01BR018	Stage IIIA	Basal	positive	negative	negative	negative
X01BR020	unknown	Basal	negative	negative	unknown	positive
X01BR023	unknown	LumA	positive	positive	equivocal	negative
X01BR025	Stage IIIA	LumA	positive	positive	equivocal	negative
X01BR026	unknown	Basal	negative	negative	unknown	positive
X01BR027	Stage IIA	Basal	negative	negative	negative	positive
X01BR030	Stage IIIA	LumA	positive	positive	negative	negative
X01BR031	Stage III	Basal	negative	negative	unknown	positive
X01BR032	Stage IIIB	LumB	positive	positive	negative	negative
X01BR033	Stage III	LumA	positive	positive	negative	negative
X01BR040	Stage IIB	Basal	negative	negative	unknown	positive
X01BR042	unknown	Basal	negative	negative	unknown	positive
X01BR043	unknown	Basal	negative	negative	unknown	positive
X03BR002	Stage IIIA	LumA	positive	positive	negative	negative
X03BR004	Stage IIB	LumA	positive	positive	negative	negative
X03BR005	Stage IIA	LumA	positive	positive	negative	negative
X03BR006	unknown	Basal	negative	negative	unknown	positive
X03BR010	Stage IIA	LumA	positive	positive	negative	negative
X03BR011	unknown	LumA	positive	negative	unknown	negative
X03BR013	Stage IIA	LumA	positive	positive	negative	negative
X05BR001	Stage IIB	Basal	negative	positive	negative	negative
X05BR003	Stage IIB	LumA	positive	positive	negative	negative
X05BR004	unknown	LumA	positive	positive	unknown	negative
X05BR005	Stage IA	LumA	positive	positive	negative	negative
X05BR009	Stage IIIC	LumA	positive	positive	negative	negative
X05BR016	Stage IIB	LumA	positive	positive	negative	negative
X05BR026	Stage IIA	LumA	positive	positive	positive	negative
X05BR029	Stage IIA	Basal	negative	negative	negative	positive
X05BR038	Stage IA	LumA	positive	positive	negative	negative
X05BR042	Stage IIB	Basal	negative	negative	negative	positive
X05BR043	Stage IIB	Basal	negative	negative	negative	positive
X05BR044	Stage IIB	Her2	positive	negative	negative	negative
X05BR045	Stage IIA	Basal	negative	negative	equivocal	positive
X06BR003	Stage IIA	Her2	positive	negative	equivocal	negative
X06BR005	Stage IIA	LumA	positive	positive	equivocal	negative
X06BR006	unknown	Normal-like	negative	negative	equivocal	negative
X06BR014	Stage IIB	LumA	positive	positive	negative	negative
X09BR001	unknown	LumA	positive	positive	unknown	negative
X09BR004	Stage IIA	Normal-like	positive	positive	positive	negative
X09BR005	Stage IIB	Her2	positive	positive	positive	negative
X09BR007	Stage IIIA	LumA	positive	positive	positive	negative
X11BR003	Stage IIA	Basal	negative	negative	negative	positive
X11BR004	Stage IIA	Her2	positive	positive	positive	negative
X11BR006	Stage IIA	LumA	positive	positive	negative	negative
X11BR009	Stage IIIC	LumB	positive	positive	negative	negative
X11BR010	Stage IIB	LumA	positive	positive	positive	negative
X11BR011	Stage IIIA	LumB	positive	positive	equivocal	negative
X11BR012	Stage IIA	LumA	positive	negative	negative	negative
X11BR013	Stage IIA	LumB	positive	negative	negative	negative
X11BR014	Stage IIIA	LumA	positive	positive	negative	negative
X11BR015	Stage IIIA	LumB	positive	negative	negative	negative
X11BR016	Stage IIA	Basal	negative	negative	negative	positive
X11BR017	Stage IIIA	Her2	negative	negative	negative	positive
X11BR018	Stage IIIA	LumA	positive	positive	negative	negative
X11BR019	Stage IIA	LumB	positive	positive	negative	negative
X11BR020	Stage IIA	LumA	positive	positive	negative	negative
X11BR022	Stage IIA	LumA	positive	positive	negative	negative
X11BR023	Stage IIA	Basal	negative	negative	negative	positive
X11BR024	Stage IIA	Basal	negative	negative	negative	positive
X11BR025	Stage IIA	LumA	positive	positive	negative	negative
X11BR027	Stage IIA	LumA	positive	positive	negative	negative
X11BR028	Stage IIA	Her2	negative	negative	positive	negative
X11BR030	Stage IIA	Her2	negative	negative	positive	negative
X11BR031	Stage IIA	LumA	positive	positive	negative	negative
X11BR032	Stage IIA	LumA	positive	positive	negative	negative
X11BR036	Stage IIA	Basal	negative	negative	negative	positive
X11BR038	Stage IIA	Her2	negative	unknown	positive	negative
X11BR040	Stage IIIA	LumA	positive	positive	negative	negative
X11BR042	Stage IIA	Her2	negative	negative	negative	positive
X11BR043	Stage IIB	LumB	positive	positive	negative	negative
X11BR044	Stage IIIA	LumB	positive	positive	negative	negative
X11BR047	Stage IIA	LumA	positive	positive	negative	negative
X11BR049	Stage IIIA	LumB	positive	positive	negative	negative
X11BR050	Stage IIA	LumA	positive	positive	negative	negative
X11BR051	Stage IIIA	LumA	positive	positive	negative	negative
X11BR053	Stage IIA	LumB	positive	positive	negative	negative
X11BR054	Stage IIA	LumA	positive	positive	negative	negative
X11BR055	Stage IIA	LumA	positive	positive	negative	negative
X11BR056	Stage IIB	LumA	positive	negative	negative	negative
X11BR058	Stage IIA	Normal-like	negative	unknown	negative	unknown
X11BR059	Stage IIA	Normal-like	positive	unknown	negative	negative
X11BR060	Stage IIB	Her2	negative	negative	positive	negative
X11BR072	Stage IIIC	LumA	positive	positive	negative	negative
X11BR073	Stage IIIA	LumB	positive	positive	negative	negative
X11BR074	Stage IIIA	LumA	positive	positive	negative	negative
X11BR075	Stage IIIA	LumB	positive	unknown	negative	negative
X11BR080	Stage IIB	Basal	positive	positive	negative	negative
X13BR009	Stage IIIB	LumB	positive	positive	negative	negative
X14BR005	Stage IIA	LumA	positive	positive	unknown	negative
X14BR008	Stage IIIA	LumA	positive	positive	negative	negative
X14BR014	Stage IIA	LumA	positive	positive	negative	negative
X15BR003	Stage IIA	LumA	positive	negative	negative	negative
X16BR012	Stage IIIC	LumB	unknown	unknown	unknown	unknown
X18BR002	Stage IIIA	Her2	negative	negative	negative	positive
X18BR003	Stage IIA	LumB	positive	negative	negative	negative
X18BR004	Stage IIA	LumA	positive	positive	negative	negative
X18BR006	Stage IIA	LumB	positive	positive	negative	negative
X18BR007	Stage IIA	LumA	positive	positive	equivocal	negative
X18BR009	Stage IIA	Normal-like	negative	negative	positive	negative
X18BR010	Stage IIIA	LumA	positive	positive	negative	negative
X18BR016	Stage IA	LumA	positive	unknown	negative	negative
X18BR017	Stage IA	LumA	positive	negative	negative	negative
X18BR019	Stage IIIA	LumA	positive	positive	negative	negative
X20BR001	Stage IIA	LumA	positive	positive	negative	negative
X20BR002	Stage IIA	Basal	negative	positive	negative	negative
X20BR005	Stage IIB	Basal	negative	negative	negative	positive
X20BR006	Stage IIB	Basal	positive	negative	negative	negative
X20BR007	Stage IIA	Basal	negative	negative	negative	positive
X20BR008	Stage IIIB	Her2	negative	negative	negative	positive
X21BR001	unknown	LumB	negative	negative	unknown	negative
X21BR002	unknown	LumA	positive	positive	unknown	negative
X21BR010	Stage IIA	LumA	positive	positive	negative	negative
X22BR005	Stage IIB	LumA	positive	positive	positive	negative
X22BR006	Stage IIIA	LumA	positive	positive	negative	negative

## Sheet: CPTAC Tumor ER_PR
Taken from Krug et al Supplemental Table 1
Sample ID	Tumor Stage	PAM50	ER Status	PR Status	Her2 Status	TNBC Status
X01BR015	Stage IIB	LumA	positive	positive	negative	negative
X01BR023	unknown	LumA	positive	positive	equivocal	negative
X01BR025	Stage IIIA	LumA	positive	positive	equivocal	negative
X01BR030	Stage IIIA	LumA	positive	positive	negative	negative
X01BR033	Stage III	LumA	positive	positive	negative	negative
X03BR002	Stage IIIA	LumA	positive	positive	negative	negative
X03BR004	Stage IIB	LumA	positive	positive	negative	negative
X03BR005	Stage IIA	LumA	positive	positive	negative	negative
X03BR010	Stage IIA	LumA	positive	positive	negative	negative
X03BR011	unknown	LumA	positive	negative	unknown	negative
X03BR013	Stage IIA	LumA	positive	positive	negative	negative
X05BR003	Stage IIB	LumA	positive	positive	negative	negative
X05BR004	unknown	LumA	positive	positive	unknown	negative
X05BR005	Stage IA	LumA	positive	positive	negative	negative
X05BR009	Stage IIIC	LumA	positive	positive	negative	negative
X05BR016	Stage IIB	LumA	positive	positive	negative	negative
X05BR038	Stage IA	LumA	positive	positive	negative	negative
X06BR005	Stage IIA	LumA	positive	positive	equivocal	negative
X06BR014	Stage IIB	LumA	positive	positive	negative	negative
X09BR001	unknown	LumA	positive	positive	unknown	negative
X11BR006	Stage IIA	LumA	positive	positive	negative	negative
X11BR014	Stage IIIA	LumA	positive	positive	negative	negative
X11BR018	Stage IIIA	LumA	positive	positive	negative	negative
X11BR020	Stage IIA	LumA	positive	positive	negative	negative
X11BR022	Stage IIA	LumA	positive	positive	negative	negative
X11BR025	Stage IIA	LumA	positive	positive	negative	negative
X11BR027	Stage IIA	LumA	positive	positive	negative	negative
X11BR031	Stage IIA	LumA	positive	positive	negative	negative
X11BR032	Stage IIA	LumA	positive	positive	negative	negative
X11BR040	Stage IIIA	LumA	positive	positive	negative	negative
X11BR047	Stage IIA	LumA	positive	positive	negative	negative
X11BR050	Stage IIA	LumA	positive	positive	negative	negative
X11BR051	Stage IIIA	LumA	positive	positive	negative	negative
X11BR054	Stage IIA	LumA	positive	positive	negative	negative
X11BR055	Stage IIA	LumA	positive	positive	negative	negative
X11BR072	Stage IIIC	LumA	positive	positive	negative	negative
X11BR074	Stage IIIA	LumA	positive	positive	negative	negative
X14BR005	Stage IIA	LumA	positive	positive	unknown	negative
X14BR008	Stage IIIA	LumA	positive	positive	negative	negative
X14BR014	Stage IIA	LumA	positive	positive	negative	negative
X18BR004	Stage IIA	LumA	positive	positive	negative	negative
X18BR007	Stage IIA	LumA	positive	positive	equivocal	negative
X18BR010	Stage IIIA	LumA	positive	positive	negative	negative
X18BR016	Stage IA	LumA	positive	unknown	negative	negative
X18BR019	Stage IIIA	LumA	positive	positive	negative	negative
X20BR001	Stage IIA	LumA	positive	positive	negative	negative
X21BR002	unknown	LumA	positive	positive	unknown	negative
X21BR010	Stage IIA	LumA	positive	positive	negative	negative
X22BR006	Stage IIIA	LumA	positive	positive	negative	negative
X01BR032	Stage IIIB	LumB	positive	positive	negative	negative
X11BR009	Stage IIIC	LumB	positive	positive	negative	negative
X11BR011	Stage IIIA	LumB	positive	positive	equivocal	negative
X11BR019	Stage IIA	LumB	positive	positive	negative	negative
X11BR043	Stage IIB	LumB	positive	positive	negative	negative
X11BR044	Stage IIIA	LumB	positive	positive	negative	negative
X11BR049	Stage IIIA	LumB	positive	positive	negative	negative
X11BR053	Stage IIA	LumB	positive	positive	negative	negative
X11BR073	Stage IIIA	LumB	positive	positive	negative	negative
X11BR075	Stage IIIA	LumB	positive	unknown	negative	negative
X13BR009	Stage IIIB	LumB	positive	positive	negative	negative
X18BR006	Stage IIA	LumB	positive	positive	negative	negative

## Sheet: CPTAC ER_PR Used
Taken from Krug et al Supplemental Tables 1 and 2
Sample ID	PAM50	VIM	MMP2	CLDN7	CDH1	SDHA	SDHB	ATP5A1	ATP5C1	UQCRC2	MT-CO2	NDUFB8	DAP3	MRPS18B	MRPS23	MRPS6	MRPS30	MRPL11	DARS2	TSFM	TUFM	TFAM	CS
X05BR016	LumA	-1.1862	-0.4667	1.1849	1.26	2.19	1.4276	1.4254	1.7669	0.9314	2.7076	3.5238	1.7261	1.6252	1.8893	1.1355	2.6582	1.6338	1.0839	1.0646	1.157	0.416	0.3773
X21BR002	LumA	1.6805	3.6605	-0.8877	1.4757	0.336	0.4384	0.4253	0.3544	0.0892	1.6411	0.7693	-0.8483	-0.4308	-1.124	-0.9218	0.4909	-0.6724	-0.7722	-0.7879	-0.1944	-0.2338	-0.2732
X11BR043	LumB	-0.5567	-0.6495	-0.7392	-1.0856	-0.2598	0.031	0.1269	0.4486	0.7857	1.5837	0.1949	0.9032	0.7981	0.7702	0.4393	0.6682	0.7826	1.8868	2.1869	-0.2196	-0.7794	0.6341
X18BR019	LumA	-0.636	0.4323	-1.2717	0.551	0.7435	0.3716	0.3294	0.5774	-0.3063	1.4425	1.2315	-0.6096	-0.1111	-0.9182	-0.6254	0.2213	-0.7758	0.6407	-0.0874	0.0867	-0.2008	-0.8496
X22BR006	LumA	0.2305	1.8439	2.9862	0.4452	-0.7119	0.0366	-0.6225	-0.196	0.4005	1.4145	2.1511	-0.7656	0.2901	-1.2547	0.5585	0.0694	-0.0618	0.9045	1.6918	0.6152	-0.6821	-0.2676
X13BR009	LumB	0.65	1.452	-5.2846	0.7974	0.5196	0.3042	0.3552	0.9334	0.1767	1.2281	0.9901	1.9537	1.1856	1.0156	0.9702	0.5224	1.435	3.6569	3.0589	4.4731	-0.6849	0.3836
X11BR073	LumB	-0.7878	-2.2196	0.396	-0.0584	0.3297	0.978	0.6293	0.5139	1.5945	1.2064	0.1529	1.6485	2.3116	2.2232	2.3091	1.4177	1.6583	0.4353	1.3784	2.3411	2.6112	2.4884
X14BR005	LumA	-1.8958	-2.0364	-0.0111	-0.1121	-0.2712	0.2772	-0.201	2.1564	0.1128	1.0689	0.3732	-0.1336	0.1094	0.5999	0.2695	0.7935	0.0653	0.5401	-0.8771	-0.3934	-0.0823	0.3882
X11BR025	LumA	-0.3298	0.0986	-1.2768	-0.6862	1.3017	1.528	1.3258	0.0282	2.3388	1.0575	1.7842	1.7302	1.8743	1.4859	0.9614	4.0264	1.8723	1.7662	1.7622	1.8843	1.552	-0.4632
X11BR019	LumB	-0.6122	-3.7831	-2.13	-1.577	1.0259	1.2754	0.3587	1.3498	0.4638	1.0199	0.004	0.3677	0.4488	1.0409	1.5098	0.3827	1.6631	-0.1733	0.4037	0.8756	0.4789	1.0115
X11BR027	LumA	-0.8646	-1.974	1.9739	1.3883	-0.8965	-0.4877	0.2512	0.4909	0.6664	0.9262	1.6268	-1.0839	-1.7057	-1.0669	-1.5502	-0.0554	-0.2364	-0.1832	-1.052	-0.3088	0.3428	1.0379
X01BR032	LumB	-2.1781	-2.9519	3.8791	0.8473	-0.8483	-0.4888	0.767	-0.3191	0.0249	0.9128	1.4139	-0.4635	-0.5142	-0.6516	-0.3958	1.2427	-0.0893	-0.3641	-0.4297	-0.4635	0.0207	0.3848
X11BR055	LumA	3.354	5.9317	-2.4613	0.0671	-0.4189	0.0343	0.008	0.1958	-0.721	0.8913	-1.161	-0.8556	-0.4189	-1.3055	-0.2252	-0.1398	-0.4189	0.5071	-0.4911	-0.3598	-1.752	-0.164
X06BR014	LumA	-0.3143	1.405	0.02	-0.3811	-0.5629	-0.1512	0.3595	0.7585	0.266	0.8649	-0.2448	0.036	0.3301	-0.2528	-0.0843	-0.3651	-0.1084	-0.3276	1.4531	2.2045	0.9932	-0.4043
X18BR006	LumB	1.1416	2.3507	0.7669	1.6593	0.1426	0.1486	0.9771	-0.0774	1.2482	0.8278	0.1456	1.8147	1.5984	1.4644	1.5527	1.0593	1.5131	0.0816	1.6685	0.6055	0.5872	-0.5042
X01BR023	LumA	-0.5859	-1.4864	3.2294	1.6677	-0.289	0.1524	0.2808	0.167	0.9132	0.7945	1.1316	1.0336	0.9116	1.3225	0.4847	1.5376	0.902	0.2776	0.4141	0.4028	1.276	1.0093
X03BR002	LumA	1.1002	4.4741	-1.535	0.1178	0.2178	0.2202	1.0222	1.0806	2.3752	0.7711	0.2226	1.5512	0.4884	0.9686	1.6804	0.8686	1.188	1.8316	1.1661	2.5409	0.1349	1.1416
X20BR001	LumA	-1.3189	-0.8824	-2.1503	1.4381	0.4139	0.4479	0.3459	0.4718	-0.2078	0.7049	1.406	0.0057	1.3984	0.8372	2.005	0.1701	-1.8083	-0.6065	0.9884	0.4366	0.2306	-0.0723
X11BR047	LumA	1.3893	3.2945	1.7952	0.1316	0.1092	0.7218	0.2636	1.3562	0.8438	0.6869	0.946	-0.4487	-0.1947	-0.2146	-0.0602	-0.8024	-0.105	-1.3951	-0.1	0.4553	0.6122	0.8662
X11BR009	LumB	-2.3081	-3.3444	-7.7054	1.6773	-1.6924	-1.401	0.8482	1.2416	1.115	0.643	-0.97	1.2936	1.6055	1.4516	1.8661	0.9939	1.9851	2.6644	0.368	0.8626	1.7019	-1.0468
X11BR020	LumA	0.5341	0.5312	-2.935	-0.2265	-0.4384	-0.3978	-0.1568	0.2611	0.5544	0.5312	-1.44	-0.4036	-0.3339	-0.6155	-0.1946	0.0667	0.5892	-0.363	0.4847	-0.482	0.8998	-0.0004
X06BR005	LumA	0.0587	0.826	-1.1244	0.268	0.8716	2.052	1.3894	1.0781	2.8461	0.4611	-0.4	1.0218	0.8474	0.4584	2.0225	1.1586	0.8796	3.1573	4.1955	2.9239	0.5443	0.1628
X11BR011	LumB	0.4962	-0.4164	0.7855	0.5276	-0.3017	-0.3716	-0.1241	-0.302	0.9474	0.4533	0.4586	0.236	-0.2413	0.8128	-0.0679	-0.7892	-0.0063	0.9591	-0.3591	0.0839	-0.8488	1.0101
X11BR054	LumA	-0.822	-1.5107	2.4676	-0.6861	-0.2323	0.5552	0.6506	1.4618	0.3363	0.4405	1.3746	-0.2782	1.1238	0.4634	1.002	1.3728	-1.2352	-0.1987	1.3057	0.9985	0.5199	1.604
X18BR016	LumA	1.4002	2.3923	-0.0427	-0.1582	-0.2104	-0.0785	0.4245	0.0091	-1.1036	0.3805	-0.0812	-1.3344	-0.8205	-1.3454	-0.8535	-1.3537	-0.8947	-0.6886	-0.5072	-0.7353	-0.6336	-0.1252
X11BR014	LumA	2.4602	5.4504	-1.3378	-0.5782	0.2409	0.3571	0.0425	0.4272	-0.2636	0.36	0.6292	-1.7006	-1.0119	-1.6609	-2.5339	-2.0719	-1.5674	-0.2523	-1.0827	-0.5329	-0.6632	0.307
X11BR050	LumA	2.8752	4.2691	0.6735	-0.688	0.506	0.4844	0.5492	1.2951	0.7438	0.3223	0.5087	-0.9906	-1.8604	-1.6605	-2.0981	-1.9036	-0.8015	-0.48	-1.2445	0.0873	-0.6637	-0.8697
X09BR001	LumA	-0.5132	-0.9913	0.8249	-3.5293	0.5601	-0.1757	0.6656	-0.4005	-0.6468	0.0446	-1.2491	0.4594	0.9468	1.1437	0.75	0.9046	1.1249	0.8109	1.8701	1.0546	1.3124	0.1834
X01BR025	LumA	-0.5982	-1.4821	-0.2103	0.3126	0.5893	0.4746	1.5912	0.1194	1.065	-0.1226	0.1068	1.1898	0.7613	0.6753	1.1021	-0.0045	0.9874	1.7043	1.9337	1.5896	1.3095	-0.6364
X11BR018	LumA	2.6742	3.8355	-1.6733	-1.1045	0.7819	1.23	0.6257	-0.2154	0.5137	-0.173	-0.1347	-1.9533	-0.6712	-1.016	-0.3794	-1.016	-0.4914	-0.5769	-0.9924	0.3015	1.4481	-0.7426
X11BR032	LumA	1.4945	2.4119	-0.59	-0.1771	-0.6511	-0.088	-0.5059	0.4385	0.4931	-0.1899	-0.6715	-2.1444	-0.646	-1.4819	-1.5252	-1.2984	-1.7724	-1.91	-1.1582	-0.7072	-1.0563	-0.4044
X18BR010	LumA	1.8158	3.9915	2.8166	-0.7602	-0.5542	0.3248	0.1971	0.9069	0.9252	-0.2061	-0.1191	-0.5397	0.2261	-0.3105	-1.056	-1.2881	-0.5977	-0.6702	0.4292	0.0463	0.3915	1.2423
X11BR051	LumA	2.6052	5.1473	-1.0154	-0.1681	-0.4562	0.0602	0.006	0.6281	0.3398	-0.3193	-1.5147	-1.0468	-0.5504	-0.188	-0.8528	-0.9498	-0.4619	-1.9969	-0.2651	-0.4163	-0.5589	0.8554
X01BR015	LumA	2.0285	4.0066	-3.7326	0.3682	0.3445	0.5532	0.6813	-0.2071	1.5802	-0.4975	-1.5672	0.3255	1.1106	0.8876	0.9066	-0.4311	1.0371	-0.3244	0.5959	0.4939	1.3193	-0.3222
X05BR026	LumA	2.4247	3.2679	-2.0726	-4.5864	0.0823	0.0716	-0.0917	1.8055	-0.18	-0.6137	-1.3499	-1.7353	-1.2374	-1.3151	-1.7487	0.1198	-0.5816	-0.2844	-1.0929	-0.5066	-0.338	0.9806
X18BR004	LumA	-1.2568	0.0966	-3.8181	-0.0372	-0.642	-0.7114	-0.1678	0.3575	-1.4551	-0.7643	-1.1196	0.0404	0.9327	-0.1992	1.2616	-0.1942	-1.2303	0.1693	1.1145	0.5014	-0.6966	-0.117
X11BR075	LumB	-0.4424	0.8376	-1.5186	-0.1641	-0.0488	-1.0435	-0.5666	-0.195	-0.6126	-0.8857	0.0044	0.3696	-1.2101	-1.6463	0.1338	-1.3803	-2.5168	-0.5754	-0.6552	0.1285	-0.2829	-1.0945
X11BR044	LumB	-0.4598	-1.7914	0.4599	-0.7532	-0.1466	-0.3864	0.3612	0.2029	0.048	-0.9055	-0.0789	0.5558	1.0834	2.068	1.199	1.4586	1.8112	1.6956	1.0326	0.4543	1.6476	-0.6818
X03BR010	LumA	-1.039	0.0106	-0.217	-5.0936	2.0634	2.0518	2.8553	-0.7783	2.4257	-0.9647	-0.6954	1.873	1.39	1.7244	1.9055	-0.1659	0.9279	3.1177	0.907	2.0263	2.2237	0.0144
X14BR014	LumA	2.3182	3.2341	-3.4912	-1.2112	1.7168	2.3593	1.7715	-0.7256	2.8814	-0.9678	-3.4147	0.6123	0.8365	1.3833	1.0935	-0.6288	0.9021	1.0279	1.1072	2.0777	1.848	-0.1627
X03BR013	LumA	2.7236	4.9866	-3.0928	-5.2757	-0.2246	-0.1473	0.4744	0.1486	0.795	-0.99	-2.2224	-1.2967	-0.1335	-0.7718	-0.4761	-0.36	-0.9486	0.6098	-0.5396	-0.3794	-0.1721	-1.0183
X11BR049	LumB	-0.9497	0.1833	-1.8403	-0.5377	-1.5192	-1.2526	-0.4862	0.5674	-0.7467	-1.0375	1.9767	-1.1072	-0.9224	-1.5222	-0.4953	-0.3468	-0.4831	0.3015	0.3621	-0.2014	-1.9918	0.5248
X11BR006	LumA	0.81	-0.8321	0.1958	-0.2204	-0.4234	-0.7243	-0.1978	0.2108	0.3011	-1.1329	0.8075	-1.2006	-0.1326	-0.9775	0.1832	-0.1577	0.1356	0.3136	-1.7948	0.103	0.3612	-0.3888
X01BR033	LumA	2.3803	4.9393	-3.4134	-5.669	-0.5072	0.3594	-0.4696	0.0784	0.0778	-1.2705	-2.2403	-0.9389	-1.6178	-0.7137	-1.2517	-1.0734	-0.8826	-1.7272	0.3469	-0.5134	0.3031	-0.6387
X03BR005	LumA	3.7172	1.9572	-5.3203	-3.17	1.5851	2.4198	1.7279	0.6036	2.623	-1.3396	-1.1405	-0.0684	0.3983	0.0101	0.3038	-0.1005	0.2736	-0.006	-0.9534	0.6739	1.2572	-1.164
X03BR011	LumA	0.1329	1.3506	-2.0477	-3.852	-0.2557	0.0339	-0.1146	1.1539	-0.122	-1.3695	-0.2186	-0.226	-0.1443	0.1453	0.0413	-0.0329	0.5611	0.7343	-0.0404	0.3631	1.6303	1.3175
X21BR010	LumA	0.4285	1.4231	-0.7139	-0.7262	0.3442	0.5426	0.0436	3.3592	-0.326	-1.3885	-1.5337	0.1358	-0.0122	-0.3249	-0.4389	1.2068	-0.3061	-0.2382	-1.1889	0.43	-0.2948	1.7012
X05BR005	LumA	3.9183	4.8155	-0.5101	-1.4238	0.3541	0.5881	0.5	1.2302	1.0697	-1.4403	-3.444	-0.9862	-1.3523	-0.9917	-0.8376	-1.6578	-0.5899	-0.7798	-0.3862	0.5165	0.2963	0.6068
X14BR008	LumA	2.4356	4.0062	0.979	-3.6431	0.3077	1.2466	0.7311	0.8972	0.9548	-1.4911	-2.7722	-1.6469	-0.0718	-1.7763	-0.4952	0.2024	-0.697	-0.1003	-0.9734	0.277	-0.0762	-0.501
X05BR004	LumA	0.6686	3.2193	-4.1231	-3.8536	0.4659	0.8914	0.6037	-0.3347	0.4437	-1.5054	-2.9398	-0.2776	0.318	0.2107	0.1985	-0.5937	0.3403	0.6726	-0.6058	-0.2432	0.9947	0.4469
X11BR072	LumA	1.6508	2.4643	-1.3926	-1.0864	0.9239	1.3773	1.0337	-0.7519	0.3348	-1.638	-1.9629	0.094	-0.2612	0.1034	-1.0139	-0.4482	-0.3174	0.6153	0.1104	0.7649	0.8467	0.5192
X01BR030	LumA	0.3781	0.977	-2.1683	-0.2472	0.9849	2.3734	1.3718	-1.3988	1.6818	-1.6649	-3.8298	1.3453	0.1317	1.3798	0.2297	-0.1757	0.9372	1.3214	0.765	1.7825	0.2589	-0.5698
X18BR007	LumA	1.2694	2.2508	-2.2296	-0.5491	0.263	0.009	-0.6525	2.108	-0.1603	-1.6903	-3.2078	0.3163	-0.0317	-0.4613	-0.571	-0.6024	-0.3547	0.611	-0.1728	-0.3766	-0.0223	0.4828
X05BR003	LumA	1.5639	0.9616	-0.1457	-0.1207	0.1892	0.984	0.3092	-0.1146	-0.0482	-1.7128	-0.9005	-1.3679	-1.3379	-0.803	-0.4206	-0.803	-0.1557	-0.9255	-0.8455	-0.2232	1.019	-0.1592
X11BR031	LumA	1.271	1.9469	-2.9393	-0.1344	-1.0714	-0.4787	1.0414	0.1511	0.7161	-1.753	-1.3167	-0.9656	-0.8171	-0.7316	-1.556	-1.0025	-0.1486	-0.9752	2.4448	0.1288	-1.0883	-0.5099
X03BR004	LumA	0.9819	1.4227	-3.5905	-1.699	1.1502	0.9795	1.4038	0.2358	2.3875	-1.9597	-2.877	1.9845	1.5033	1.546	1.7475	0.221	1.3872	1.4062	1.9916	2.9255	1.0411	0.4807
X11BR022	LumA	-0.1043	1.9027	-3.125	-0.6366	-0.3484	0.2381	-0.1416	1.1698	-0.8332	-2.2673	-1.0231	-0.1416	-0.9824	-0.4332	-0.9553	-0.3281	0.1092	1.1128	0.7737	-0.3688	-0.1348	-0.5544
X11BR053	LumB	0.5628	0.0986	-0.5189	-0.426	0.0656	-0.4386	-0.4679	0.5227	-0.4726	-2.3012	-2.2144	-0.5754	0.0257	-0.618	-0.462	-0.4623	-0.4325	0.4288	0.6507	0.2961	-0.764	-0.4843
X05BR038	LumA	1.451	2.2927	-2.6651	-0.4176	0.1088	1.1328	0.884	0.4283	1.1906	-2.4539	-3.0324	-0.5564	0.1898	-0.3106	0.2563	0.1898	0.1927	-1.699	0.7857	0.0192	1.2224	0.3068
X05BR009	LumA	3.0468	5.1817	-0.583	-2.7548	0.3679	1.1347	0.7442	1.2234	0.6399	-2.9674	-1.0943	-1.1311	-0.9163	-1.4215	-0.5401	-1.5155	-0.4542	-0.1025	-0.72	0.3413	0.3842	0.9531
X11BR040	LumA	1.0709	0.6418	-2.5579	0.049	1.5214	1.7306	1.5671	-0.988	0.5184	-3.9714	-4.017	0.395	0.7866	0.6176	0.2341	-0.6135	0.6042	1.6019	0.5372	1.0709	1.8648	0.2598
X11BR074	LumA	2.2126	4.4584	-2.5993	-0.9765	0.2053	0.8975	0.577	0.1168	0.7411	-4.3939	-4.5861	-0.8689	-0.6894	-0.8663	-1.1303	-0.51	-0.4305	-0.1587	-0.4946	0.0182	0.1822	0.6841
									1.0134														2.2077
									1.5152														-0.1109
									0.5307														1.4443
									1.0516														0.5538
									0.0019														-0.0661
									-0.2468														-0.6884
									0.0414														0.2822
									0.8901														-0.5964
									1.1762														0.6295
									1.1756														-0.6526
									2.1705														1.2586
									0.5565														-0.1305

## Sheet: CPTAC Proteome Used
Taken from Krug et al Supplemental Tables 1 and 2
Sample ID	PAM50	VIM	MMP2	CLDN7	CDH1	SDHA	SDHB	ATP5A1	UQCRC2	MT-CO2	NDUFB8	DAP3	MRPS18B	MRPS23	MRPS6	MRPS30	MRPL11	DARS2	TSFM	TUFM	TFAM
CPT000814	Basal	0.0018	-0.4521	-1.2367	-1.3071	0.2053	0.5047	0.5888	1.0369	0.2718	-1.3834	2.0367	0.5692	2.2715	0.4323	0.4284	0.4069	0.7943	-0.3719	0.0214	-0.7671
CPT001846	Basal	1.3703	-0.1928	-2.209	-3.2912	0.1714	0.1557	-0.212	0.14	-1.1565	-1.3098	0.1574	-0.9108	-0.0325	-1.3569	-0.517	-0.5501	-0.733	-0.9108	0.1487	-1.2035
X01BR001	Basal	2.483	0.4142	-2.1777	0.3075	1.5116	1.2148	1.0526	0.3245	-0.7857	-2.5598	1.8489	0.9245	1.3173	0.6512	1.0398	1.6504	1.0803	1.834	0.5637	0.9458
X01BR008	Basal	0.3748	-1.4672	-1.3391	-1.9592	0.5624	0.8988	0.837	0.2078	-0.195	-0.3506	0.6128	0.3359	0.329	0.4457	0.027	0.3405	0.8507	0.9194	-0.2499	1.4846
X01BR009	Basal	1.4893	0.0845	3.0894	-1.0738	2.098	1.42	1.7051	2.342	0.4672	-1.6054	-0.0311	0.6162	-0.3264	0.9988	-0.6783	-0.573	1.9799	0.9449	1.4123	0.1616
X01BR018	Basal	0.2691	-0.2174	-0.7796	-0.4229	-0.2836	-0.1513	-0.3332	0.6919	0.5077	-1.0418	0.9565	-0.3781	0.2242	-0.4229	0.9305	0.0093	0.5242	0.0211	0.5738	-0.3733
X01BR020	Basal	0.3184	0.4587	-2.6761	-0.1024	0.7725	0.8426	0.5779	0.7129	-2.3202	-1.5207	0.8689	0.9601	1.3861	1.5159	-0.1742	0.6796	1.2529	0.1992	0.4289	0.8444
X01BR026	Basal	2.969	1.8482	0.451	-1.4137	0.5666	0.5037	0.6394	0.7701	-0.3633	-2.4667	0.368	0.1469	0.3756	0.6269	0.6721	-0.0466	0.8254	-0.6196	0.5666	-0.6849
X01BR027	Basal	0.7422	-1.0028	-1.5366	0.5868	-0.4669	-0.2378	-0.0546	-0.3036	-1.4549	-0.4629	1.2302	0.304	1.1346	1.0968	-0.2299	0.3777	1.3617	0.2382	0.1825	-0.196
X01BR031	Basal	-0.3062	1.2548	0.7121	0.2863	1.1951	0.4532	-0.6597	-0.1269	-1.2697	-0.8714	0.0573	-0.0796	0.3137	0.1992	-0.6523	0.1071	0.3063	0.8092	0.5602	1.8897
X01BR040	Basal	-0.7658	-0.1022	-1.2605	-1.1187	-0.7759	0.3334	0.8045	0.7724	-0.8603	-1.5577	0.5867	-1.1964	1.4123	0.1798	-0.5851	0.536	0.8096	0.2709	0.7251	0.0464
X01BR042	Basal	0.5708	-0.2084	-1.5124	-1.2858	0.0877	0.5628	0.1295	-0.2104	-1.9079	-3.3908	0.4435	-0.5682	0.4098	-0.6	0.0718	0.37	-0.4231	-0.763	0.5767	-0.4867
X01BR043	Basal	1.091	1.1488	-1.7401	-1.4415	0.3146	1.3056	0.6879	0.1355	-1.5366	-0.1687	0.2195	-0.0157	0.8166	-0.5065	-0.751	1.16	1.2981	-0.4785	0.0198	1.8431
X03BR006	Basal	-0.0703	0.3613	-0.4965	-0.0301	0.8496	1.1312	0.385	1.2099	0.9886	-0.0173	1.6031	1.6634	1.4623	1.6543	0.4802	1.1696	1.6378	0.9099	0.6905	0.3631
X05BR001	Basal	1.182	0.3459	-3.5531	-1.6315	0.6458	0.3751	0.9537	0.7361	-1.8438	-2.5233	0.4388	1.2643	1.0838	0.7865	-0.7397	-0.1239	-1.3608	2.4188	0.8529	0.6777
X05BR029	Basal	-0.3946	-1.953	-1.8843	-0.5586	-0.1338	0.1956	0.5548	0.4486	-4.0127	-2.1061	0.1269	0.1379	0.1426	0.4471	-0.4118	0.3065	0.611	1.1295	0.1348	0.5876
X05BR042	Basal	-0.6643	-1.3569	1.2711	0.0511	-0.2363	-0.1039	0.5536	1.0229	-0.2011	-0.5898	0.901	-0.1267	1.1801	0.047	0.3055	0.2455	0.6611	0.5577	0.1607	-0.4844
X05BR043	Basal	1.4581	1.9629	-1.7772	-0.9065	0.0867	0.9083	-0.0441	-0.5121	-1.861	-1.63	0.097	0.4056	1.0677	-0.3792	-1.1129	0.2114	-0.3976	-0.6061	-0.7982	1.0657
X05BR045	Basal	0.8659	-0.0834	-2.7656	-1.9614	0.6192	0.3104	-0.6327	0.4679	-0.8628	-1.0949	0.6358	0.6503	0.9426	1.0525	-0.3094	0.383	0.6794	1.1437	1.7676	2.2567
X11BR003	Basal	-0.5281	-2.0743	-1.7583	-2.0552	-0.6512	-0.2779	-0.1146	-0.5918	-0.2418	-1.052	-0.3712	-0.0212	-0.1761	0.1994	-1.0605	0.0191	-0.3691	-0.6108	-0.456	-0.2545
X11BR016	Basal	-0.5419	-2.1351	-2.1609	-0.432	-0.9122	-0.2534	-0.9272	-1.599	-2.4193	-1.0543	-0.1199	-0.4256	-0.361	0.3516	-0.5935	-0.0897	-0.7378	-0.9789	-0.0316	0.3194
X11BR023	Basal	-0.5234	-0.6352	1.0238	-3.12	-0.3304	-0.0507	-0.2205	-1.9876	-0.4713	-0.6102	-1.2989	-1.1253	-0.915	-1.104	-0.9092	-0.942	-0.4365	0.0998	-0.8474	-0.1761
X11BR024	Basal	-0.2768	-2.4861	1.1793	-1.8235	-0.0475	0.8745	-0.642	-0.1836	0.7586	0.3681	0.1313	-0.0752	-0.307	-0.4178	0.0205	0.6377	0.547	-0.5514	-0.0374	-0.2843
X11BR036	Basal	-1.4238	-2.0874	-4.2979	-0.2457	0.8946	1.1562	0.2519	-0.2605	0.6948	-0.0893	0.2624	-0.15	0.7231	0.4967	0.2214	0.4649	0.7001	-0.5932	-0.8014	-0.022
X11BR080	Basal	0.6975	-0.3404	0.0582	-1.9982	-0.2296	0.2519	-0.3542	0.0084	0.4816	-0.0802	-0.7583	-0.9105	-1.2509	-0.5313	-1.5055	-1.0129	-0.083	-0.5535	-0.5535	-1.976
X20BR002	Basal	1.0803	1.9582	-3.2749	-2.7394	1.4158	2.2294	0.3908	1.3446	-2.9761	-2.7807	1.5353	-0.0826	0.8711	0.1587	-0.4503	1.5032	-2.0959	6.7224	1.4871	0.7585
X20BR005	Basal	2.0576	1.8763	-0.4781	-0.521	0.9194	1.0881	0.2521	-0.0652	-0.2465	-1.4426	-0.9339	-0.3548	-0.0425	-0.4731	-0.7022	-0.6594	-1.0246	-1.1379	-0.8559	0.4208
X20BR006	Basal	-1.1575	-0.8923	-0.5027	-0.5754	0.0723	0.3352	0.7178	0.6122	0.3352	0.3282	0.0794	0.4972	0.9384	-0.1999	-0.552	-0.5473	-0.5989	1.105	-0.6693	0.5511
X20BR007	Basal	0.2262	1.0391	-0.0438	1.2135	-0.5473	-0.4854	-0.8004	-0.1479	1.5763	-0.0213	-0.7808	-1.0058	-0.927	-0.868	-1.3827	-0.8173	-2.0184	-1.2589	-0.5782	-0.7583
X01BR010	Her2	2.2112	2.8459	1.3913	0.7048	0.9616	0.6208	0.9518	0.043	1.8062	0.8085	0.2899	0.7789	0.5319	0.6406	0.5887	0.5937	0.5517	0.8134	0.117	0.0059
X01BR017	Her2	1.1788	1.031	-2.7925	-1.4951	-0.1314	-0.1645	0.1184	0.0828	-2.0023	-2.4433	0.3326	-0.2486	0.0547	-0.0269	-0.0472	-0.009	-1.2096	-0.2945	-0.7584	-0.1263
X05BR044	Her2	0.7292	-0.0814	1.6256	1.2402	1.347	1.5209	1.6088	2.3628	2.9262	1.3554	1.1166	1.3533	1.9167	1.7554	1.0056	1.3764	-0.3997	0.4737	1.3031	1.3261
X06BR003	Her2	0.576	0.2969	-1.9507	0.4987	0.3667	1.1067	0.9996	1.3559	-0.1267	0.0352	0.7504	0.88	0.6931	0.4788	0.4912	1.1865	1.4431	1.3185	0.7878	0.6084
X09BR005	Her2	0.1839	1.1732	-1.3488	-3.0701	0.9073	0.1152	0.2639	-0.2508	-0.165	0.3812	-0.0478	0.8672	0.6385	0.4355	0.547	-0.0706	1.7165	-0.2365	-0.3194	-0.6682
X11BR004	Her2	0.4764	0.2801	-0.5752	-0.1882	0.2128	-0.4995	-0.6622	-0.9398	-2.7291	0.5325	-0.8725	-1.153	-0.0872	-1.6409	-1.2203	-1.0155	-1.5961	-0.4014	-0.8417	-2.1682
X11BR017	Her2	-0.2395	0.4091	-0.1488	0.9694	1.0577	1.1972	0.351	0.6718	0.3068	-0.7974	0.4347	0.8764	0.7648	0.8973	-0.0744	0.1162	0.179	2.857	0.5904	0.5277
X11BR028	Her2	-0.0132	0.7644	-4.2276	-0.1026	-1.1556	-0.6798	-0.4045	0.1365	-0.8272	-1.2087	1.0711	0.3224	0.0616	0.2138	-0.134	0.2524	0.4843	1.0035	2.1096	0.6678
X11BR030	Her2	0.8152	-0.75	-3.0276	-1.3909	-0.2998	-0.2432	-0.3594	0.4217	-1.1703	-1.695	-0.5085	0.2279	0.3263	-0.6516	-1.3731	-0.8662	-0.8364	-1.2866	-0.5472	-1.1077
X11BR038	Her2	1.9449	1.6055	1.2486	1.9712	-0.0122	0.4997	1.3013	1.9244	0.0697	-0.3984	-0.0678	0.0931	0.333	-0.5505	-1.4135	-0.5213	-0.2989	-0.7816	-0.609	-0.0971
X11BR042	Her2	0.7414	2.3327	2.5866	1.0293	0.1839	0.9272	0.4823	1.5423	0.3697	1.4507	-0.3998	-0.1276	0.3619	0.5346	-0.0255	0.4666	-0.6929	-0.4495	0.3723	-0.35
X11BR060	Her2	0.6172	2.1842	-0.9936	0.7525	-0.5296	-1.5013	-1.0665	-0.8435	-0.1106	0.627	-1.4717	-1.0039	-1.5604	-1.7823	-1.2624	-1.2743	-1.5735	-2.4028	-1.2191	-1.4067
X18BR002	Her2	3.156	4.3781	-1.5395	-0.4874	0.5739	0.9645	0.1903	0.064	-0.7286	-2.2976	-1.1513	-1.2363	-1.0272	-0.5471	-1.0662	-1.0341	-0.4552	-1.0318	-0.446	-1.2914
X20BR008	Her2	2.0188	2.6977	0.7379	1.194	-0.0604	0.4064	0.8652	1.1807	0.7299	1.2258	0.4117	0.478	0.1756	-0.0153	0.226	0.5894	0.3029	0.6583	0.348	-0.5802
X01BR015	LumA	2.0285	4.0066	-3.7326	0.3682	0.3445	0.5532	0.6813	1.5802	-0.4975	-1.5672	0.3255	1.1106	0.8876	0.9066	-0.4311	1.0371	-0.3244	0.5959	0.4939	1.3193
X01BR023	LumA	-0.5859	-1.4864	3.2294	1.6677	-0.289	0.1524	0.2808	0.9132	0.7945	1.1316	1.0336	0.9116	1.3225	0.4847	1.5376	0.902	0.2776	0.4141	0.4028	1.276
X01BR025	LumA	-0.5982	-1.4821	-0.2103	0.3126	0.5893	0.4746	1.5912	1.065	-0.1226	0.1068	1.1898	0.7613	0.6753	1.1021	-0.0045	0.9874	1.7043	1.9337	1.5896	1.3095
X01BR030	LumA	0.3781	0.977	-2.1683	-0.2472	0.9849	2.3734	1.3718	1.6818	-1.6649	-3.8298	1.3453	0.1317	1.3798	0.2297	-0.1757	0.9372	1.3214	0.765	1.7825	0.2589
X01BR033	LumA	2.3803	4.9393	-3.4134	-5.669	-0.5072	0.3594	-0.4696	0.0778	-1.2705	-2.2403	-0.9389	-1.6178	-0.7137	-1.2517	-1.0734	-0.8826	-1.7272	0.3469	-0.5134	0.3031
X03BR002	LumA	1.1002	4.4741	-1.535	0.1178	0.2178	0.2202	1.0222	2.3752	0.7711	0.2226	1.5512	0.4884	0.9686	1.6804	0.8686	1.188	1.8316	1.1661	2.5409	0.1349
X03BR004	LumA	0.9819	1.4227	-3.5905	-1.699	1.1502	0.9795	1.4038	2.3875	-1.9597	-2.877	1.9845	1.5033	1.546	1.7475	0.221	1.3872	1.4062	1.9916	2.9255	1.0411
X03BR005	LumA	3.7172	1.9572	-5.3203	-3.17	1.5851	2.4198	1.7279	2.623	-1.3396	-1.1405	-0.0684	0.3983	0.0101	0.3038	-0.1005	0.2736	-0.006	-0.9534	0.6739	1.2572
X03BR010	LumA	-1.039	0.0106	-0.217	-5.0936	2.0634	2.0518	2.8553	2.4257	-0.9647	-0.6954	1.873	1.39	1.7244	1.9055	-0.1659	0.9279	3.1177	0.907	2.0263	2.2237
X03BR011	LumA	0.1329	1.3506	-2.0477	-3.852	-0.2557	0.0339	-0.1146	-0.122	-1.3695	-0.2186	-0.226	-0.1443	0.1453	0.0413	-0.0329	0.5611	0.7343	-0.0404	0.3631	1.6303
X03BR013	LumA	2.7236	4.9866	-3.0928	-5.2757	-0.2246	-0.1473	0.4744	0.795	-0.99	-2.2224	-1.2967	-0.1335	-0.7718	-0.4761	-0.36	-0.9486	0.6098	-0.5396	-0.3794	-0.1721
X05BR003	LumA	1.5639	0.9616	-0.1457	-0.1207	0.1892	0.984	0.3092	-0.0482	-1.7128	-0.9005	-1.3679	-1.3379	-0.803	-0.4206	-0.803	-0.1557	-0.9255	-0.8455	-0.2232	1.019
X05BR004	LumA	0.6686	3.2193	-4.1231	-3.8536	0.4659	0.8914	0.6037	0.4437	-1.5054	-2.9398	-0.2776	0.318	0.2107	0.1985	-0.5937	0.3403	0.6726	-0.6058	-0.2432	0.9947
X05BR005	LumA	3.9183	4.8155	-0.5101	-1.4238	0.3541	0.5881	0.5	1.0697	-1.4403	-3.444	-0.9862	-1.3523	-0.9917	-0.8376	-1.6578	-0.5899	-0.7798	-0.3862	0.5165	0.2963
X05BR009	LumA	3.0468	5.1817	-0.583	-2.7548	0.3679	1.1347	0.7442	0.6399	-2.9674	-1.0943	-1.1311	-0.9163	-1.4215	-0.5401	-1.5155	-0.4542	-0.1025	-0.72	0.3413	0.3842
X05BR016	LumA	-1.1862	-0.4667	1.1849	1.26	2.19	1.4276	1.4254	0.9314	2.7076	3.5238	1.7261	1.6252	1.8893	1.1355	2.6582	1.6338	1.0839	1.0646	1.157	0.416
X05BR026	LumA	2.4247	3.2679	-2.0726	-4.5864	0.0823	0.0716	-0.0917	-0.18	-0.6137	-1.3499	-1.7353	-1.2374	-1.3151	-1.7487	0.1198	-0.5816	-0.2844	-1.0929	-0.5066	-0.338
X05BR038	LumA	1.451	2.2927	-2.6651	-0.4176	0.1088	1.1328	0.884	1.1906	-2.4539	-3.0324	-0.5564	0.1898	-0.3106	0.2563	0.1898	0.1927	-1.699	0.7857	0.0192	1.2224
X06BR005	LumA	0.0587	0.826	-1.1244	0.268	0.8716	2.052	1.3894	2.8461	0.4611	-0.4	1.0218	0.8474	0.4584	2.0225	1.1586	0.8796	3.1573	4.1955	2.9239	0.5443
X06BR014	LumA	-0.3143	1.405	0.02	-0.3811	-0.5629	-0.1512	0.3595	0.266	0.8649	-0.2448	0.036	0.3301	-0.2528	-0.0843	-0.3651	-0.1084	-0.3276	1.4531	2.2045	0.9932
X09BR001	LumA	-0.5132	-0.9913	0.8249	-3.5293	0.5601	-0.1757	0.6656	-0.6468	0.0446	-1.2491	0.4594	0.9468	1.1437	0.75	0.9046	1.1249	0.8109	1.8701	1.0546	1.3124
X09BR007	LumA	0.2826	3.3593	-1.2999	-0.0445	-0.7488	-0.793	-0.6162	-1.1143	-0.2714	-2.4434	-0.4512	-0.3097	-0.2773	-0.5573	0.0086	-0.3775	-0.6221	0.4359	-0.6398	-1.8363
X11BR006	LumA	0.81	-0.8321	0.1958	-0.2204	-0.4234	-0.7243	-0.1978	0.3011	-1.1329	0.8075	-1.2006	-0.1326	-0.9775	0.1832	-0.1577	0.1356	0.3136	-1.7948	0.103	0.3612
X11BR010	LumA	0.2006	1.6411	-0.1379	-2.0624	-0.9309	-0.4706	0.1323	-0.328	0.9639	0.9847	-1.4714	-0.9457	-0.9933	-1.1655	-1.4506	-1.2814	-0.1231	0.3581	0.3373	0.6788
X11BR012	LumA	-0.794	0.6009	-0.5468	1.87	0.3648	0.6517	-0.443	-0.5909	-0.2775	0.0006	-0.3658	-0.7189	-0.9794	-0.3592	-1.5268	-1.4009	-1.8843	-0.3283	-0.5203	-0.549
X11BR014	LumA	2.4602	5.4504	-1.3378	-0.5782	0.2409	0.3571	0.0425	-0.2636	0.36	0.6292	-1.7006	-1.0119	-1.6609	-2.5339	-2.0719	-1.5674	-0.2523	-1.0827	-0.5329	-0.6632
X11BR018	LumA	2.6742	3.8355	-1.6733	-1.1045	0.7819	1.23	0.6257	0.5137	-0.173	-0.1347	-1.9533	-0.6712	-1.016	-0.3794	-1.016	-0.4914	-0.5769	-0.9924	0.3015	1.4481
X11BR020	LumA	0.5341	0.5312	-2.935	-0.2265	-0.4384	-0.3978	-0.1568	0.5544	0.5312	-1.44	-0.4036	-0.3339	-0.6155	-0.1946	0.0667	0.5892	-0.363	0.4847	-0.482	0.8998
X11BR022	LumA	-0.1043	1.9027	-3.125	-0.6366	-0.3484	0.2381	-0.1416	-0.8332	-2.2673	-1.0231	-0.1416	-0.9824	-0.4332	-0.9553	-0.3281	0.1092	1.1128	0.7737	-0.3688	-0.1348
X11BR025	LumA	-0.3298	0.0986	-1.2768	-0.6862	1.3017	1.528	1.3258	2.3388	1.0575	1.7842	1.7302	1.8743	1.4859	0.9614	4.0264	1.8723	1.7662	1.7622	1.8843	1.552
X11BR027	LumA	-0.8646	-1.974	1.9739	1.3883	-0.8965	-0.4877	0.2512	0.6664	0.9262	1.6268	-1.0839	-1.7057	-1.0669	-1.5502	-0.0554	-0.2364	-0.1832	-1.052	-0.3088	0.3428
X11BR031	LumA	1.271	1.9469	-2.9393	-0.1344	-1.0714	-0.4787	1.0414	0.7161	-1.753	-1.3167	-0.9656	-0.8171	-0.7316	-1.556	-1.0025	-0.1486	-0.9752	2.4448	0.1288	-1.0883
X11BR032	LumA	1.4945	2.4119	-0.59	-0.1771	-0.6511	-0.088	-0.5059	0.4931	-0.1899	-0.6715	-2.1444	-0.646	-1.4819	-1.5252	-1.2984	-1.7724	-1.91	-1.1582	-0.7072	-1.0563
X11BR040	LumA	1.0709	0.6418	-2.5579	0.049	1.5214	1.7306	1.5671	0.5184	-3.9714	-4.017	0.395	0.7866	0.6176	0.2341	-0.6135	0.6042	1.6019	0.5372	1.0709	1.8648
X11BR047	LumA	1.3893	3.2945	1.7952	0.1316	0.1092	0.7218	0.2636	0.8438	0.6869	0.946	-0.4487	-0.1947	-0.2146	-0.0602	-0.8024	-0.105	-1.3951	-0.1	0.4553	0.6122
X11BR050	LumA	2.8752	4.2691	0.6735	-0.688	0.506	0.4844	0.5492	0.7438	0.3223	0.5087	-0.9906	-1.8604	-1.6605	-2.0981	-1.9036	-0.8015	-0.48	-1.2445	0.0873	-0.6637
X11BR051	LumA	2.6052	5.1473	-1.0154	-0.1681	-0.4562	0.0602	0.006	0.3398	-0.3193	-1.5147	-1.0468	-0.5504	-0.188	-0.8528	-0.9498	-0.4619	-1.9969	-0.2651	-0.4163	-0.5589
X11BR054	LumA	-0.822	-1.5107	2.4676	-0.6861	-0.2323	0.5552	0.6506	0.3363	0.4405	1.3746	-0.2782	1.1238	0.4634	1.002	1.3728	-1.2352	-0.1987	1.3057	0.9985	0.5199
X11BR055	LumA	3.354	5.9317	-2.4613	0.0671	-0.4189	0.0343	0.008	-0.721	0.8913	-1.161	-0.8556	-0.4189	-1.3055	-0.2252	-0.1398	-0.4189	0.5071	-0.4911	-0.3598	-1.752
X11BR056	LumA	0.6181	1.697	-1.6348	1.5288	-0.5623	-0.2735	-0.4512	-1.1017	0.4055	-1.0795	-0.8828	-0.6004	-0.7273	-1.0573	-1.5777	-1.381	-0.6099	-1.3683	-1.3207	0.1263
X11BR072	LumA	1.6508	2.4643	-1.3926	-1.0864	0.9239	1.3773	1.0337	0.3348	-1.638	-1.9629	0.094	-0.2612	0.1034	-1.0139	-0.4482	-0.3174	0.6153	0.1104	0.7649	0.8467
X11BR074	LumA	2.2126	4.4584	-2.5993	-0.9765	0.2053	0.8975	0.577	0.7411	-4.3939	-4.5861	-0.8689	-0.6894	-0.8663	-1.1303	-0.51	-0.4305	-0.1587	-0.4946	0.0182	0.1822
X14BR005	LumA	-1.8958	-2.0364	-0.0111	-0.1121	-0.2712	0.2772	-0.201	0.1128	1.0689	0.3732	-0.1336	0.1094	0.5999	0.2695	0.7935	0.0653	0.5401	-0.8771	-0.3934	-0.0823
X14BR008	LumA	2.4356	4.0062	0.979	-3.6431	0.3077	1.2466	0.7311	0.9548	-1.4911	-2.7722	-1.6469	-0.0718	-1.7763	-0.4952	0.2024	-0.697	-0.1003	-0.9734	0.277	-0.0762
X14BR014	LumA	2.3182	3.2341	-3.4912	-1.2112	1.7168	2.3593	1.7715	2.8814	-0.9678	-3.4147	0.6123	0.8365	1.3833	1.0935	-0.6288	0.9021	1.0279	1.1072	2.0777	1.848
X15BR003	LumA	1.6415	2.7752	-4.8591	-3.1723	1.7913	2.1922	1.4733	1.6184	-2.0316	-4.1862	-0.1766	-0.49	-0.6582	0.192	-1.0869	0.2496	0.063	0.6322	0.7543	1.1829
X18BR004	LumA	-1.2568	0.0966	-3.8181	-0.0372	-0.642	-0.7114	-0.1678	-1.4551	-0.7643	-1.1196	0.0404	0.9327	-0.1992	1.2616	-0.1942	-1.2303	0.1693	1.1145	0.5014	-0.6966
X18BR007	LumA	1.2694	2.2508	-2.2296	-0.5491	0.263	0.009	-0.6525	-0.1603	-1.6903	-3.2078	0.3163	-0.0317	-0.4613	-0.571	-0.6024	-0.3547	0.611	-0.1728	-0.3766	-0.0223
X18BR010	LumA	1.8158	3.9915	2.8166	-0.7602	-0.5542	0.3248	0.1971	0.9252	-0.2061	-0.1191	-0.5397	0.2261	-0.3105	-1.056	-1.2881	-0.5977	-0.6702	0.4292	0.0463	0.3915
X18BR016	LumA	1.4002	2.3923	-0.0427	-0.1582	-0.2104	-0.0785	0.4245	-1.1036	0.3805	-0.0812	-1.3344	-0.8205	-1.3454	-0.8535	-1.3537	-0.8947	-0.6886	-0.5072	-0.7353	-0.6336
X18BR017	LumA	1.0054	3.3678	2.8081	2.2799	1.4072	0.4456	0.503	1.2379	1.1833	-1.7647	0.0122	-0.229	0.4542	0.6236	-0.5562	0.8934	-0.1256	0.7212	0.4801	0.4284
X18BR019	LumA	-0.636	0.4323	-1.2717	0.551	0.7435	0.3716	0.3294	-0.3063	1.4425	1.2315	-0.6096	-0.1111	-0.9182	-0.6254	0.2213	-0.7758	0.6407	-0.0874	0.0867	-0.2008
X20BR001	LumA	-1.3189	-0.8824	-2.1503	1.4381	0.4139	0.4479	0.3459	-0.2078	0.7049	1.406	0.0057	1.3984	0.8372	2.005	0.1701	-1.8083	-0.6065	0.9884	0.4366	0.2306
X21BR002	LumA	1.6805	3.6605	-0.8877	1.4757	0.336	0.4384	0.4253	0.0892	1.6411	0.7693	-0.8483	-0.4308	-1.124	-0.9218	0.4909	-0.6724	-0.7722	-0.7879	-0.1944	-0.2338
X21BR010	LumA	0.4285	1.4231	-0.7139	-0.7262	0.3442	0.5426	0.0436	-0.326	-1.3885	-1.5337	0.1358	-0.0122	-0.3249	-0.4389	1.2068	-0.3061	-0.2382	-1.1889	0.43	-0.2948
X22BR005	LumA	-0.4871	-0.7749	0.4624	-0.3289	-0.9835	-0.7065	-0.3181	0.6206	-2.0193	-1.4331	1.7428	0.5343	1.3652	0.9407	0.9947	1.0307	0.2897	1.6924	0.43	0.8328
X22BR006	LumA	0.2305	1.8439	2.9862	0.4452	-0.7119	0.0366	-0.6225	0.4005	1.4145	2.1511	-0.7656	0.2901	-1.2547	0.5585	0.0694	-0.0618	0.9045	1.6918	0.6152	-0.6821
X01BR032	LumB	-2.1781	-2.9519	3.8791	0.8473	-0.8483	-0.4888	0.767	0.0249	0.9128	1.4139	-0.4635	-0.5142	-0.6516	-0.3958	1.2427	-0.0893	-0.3641	-0.4297	-0.4635	0.0207
X11BR009	LumB	-2.3081	-3.3444	-7.7054	1.6773	-1.6924	-1.401	0.8482	1.115	0.643	-0.97	1.2936	1.6055	1.4516	1.8661	0.9939	1.9851	2.6644	0.368	0.8626	1.7019
X11BR011	LumB	0.4962	-0.4164	0.7855	0.5276	-0.3017	-0.3716	-0.1241	0.9474	0.4533	0.4586	0.236	-0.2413	0.8128	-0.0679	-0.7892	-0.0063	0.9591	-0.3591	0.0839	-0.8488
X11BR013	LumB	-1.2643	-1.3291	-1.7131	-5.1111	-0.9763	-1.1395	-0.0404	0.1923	-2.2314	-1.7778	0.046	-0.1052	-0.53	0.6675	0.4947	0.0724	1.289	-0.4244	-0.47	-0.1076
X11BR015	LumB	-0.9828	-1.0395	-0.3958	0.2214	-0.3298	-0.5789	-0.4411	0.1326	-0.0825	0.4214	0.4063	0.6347	0.8536	0.9858	-0.1278	1.1915	-0.5374	0.1704	0.2251	0.5554
X11BR019	LumB	-0.6122	-3.7831	-2.13	-1.577	1.0259	1.2754	0.3587	0.4638	1.0199	0.004	0.3677	0.4488	1.0409	1.5098	0.3827	1.6631	-0.1733	0.4037	0.8756	0.4789
X11BR043	LumB	-0.5567	-0.6495	-0.7392	-1.0856	-0.2598	0.031	0.1269	0.7857	1.5837	0.1949	0.9032	0.7981	0.7702	0.4393	0.6682	0.7826	1.8868	2.1869	-0.2196	-0.7794
X11BR044	LumB	-0.4598	-1.7914	0.4599	-0.7532	-0.1466	-0.3864	0.3612	0.048	-0.9055	-0.0789	0.5558	1.0834	2.068	1.199	1.4586	1.8112	1.6956	1.0326	0.4543	1.6476
X11BR049	LumB	-0.9497	0.1833	-1.8403	-0.5377	-1.5192	-1.2526	-0.4862	-0.7467	-1.0375	1.9767	-1.1072	-0.9224	-1.5222	-0.4953	-0.3468	-0.4831	0.3015	0.3621	-0.2014	-1.9918
X11BR053	LumB	0.5628	0.0986	-0.5189	-0.426	0.0656	-0.4386	-0.4679	-0.4726	-2.3012	-2.2144	-0.5754	0.0257	-0.618	-0.462	-0.4623	-0.4325	0.4288	0.6507	0.2961	-0.764
X11BR073	LumB	-0.7878	-2.2196	0.396	-0.0584	0.3297	0.978	0.6293	1.5945	1.2064	0.1529	1.6485	2.3116	2.2232	2.3091	1.4177	1.6583	0.4353	1.3784	2.3411	2.6112
X11BR075	LumB	-0.4424	0.8376	-1.5186	-0.1641	-0.0488	-1.0435	-0.5666	-0.6126	-0.8857	0.0044	0.3696	-1.2101	-1.6463	0.1338	-1.3803	-2.5168	-0.5754	-0.6552	0.1285	-0.2829
X13BR009	LumB	0.65	1.452	-5.2846	0.7974	0.5196	0.3042	0.3552	0.1767	1.2281	0.9901	1.9537	1.1856	1.0156	0.9702	0.5224	1.435	3.6569	3.0589	4.4731	-0.6849
X16BR012	LumB	0.4126	2.4283	-2.2259	-1.2684	-0.1586	-0.0199	-0.6238	-1.2032	-2.0791	-3.4636	-0.6156	-0.8332	-0.5585	-0.2674	-1.3881	-1.7798	0.3011	-0.4415	-0.447	-0.7924
X18BR003	LumB	-0.3542	-1.1958	-0.0632	-7.2672	-0.4017	-0.3289	0.0824	0.1014	0.443	-0.3764	-0.775	-1.0091	-0.4681	-0.6232	-0.2878	0.0666	-0.1992	-1.3255	-1.1515	-0.5409
X18BR006	LumB	1.1416	2.3507	0.7669	1.6593	0.1426	0.1486	0.9771	1.2482	0.8278	0.1456	1.8147	1.5984	1.4644	1.5527	1.0593	1.5131	0.0816	1.6685	0.6055	0.5872
X21BR001	LumB	0.7899	-0.0448	-2.7412	0.8705	0.34	0.0904	0.9329	0.3816	0.0644	0.0358	0.0436	0.3426	-0.3438	-0.0994	0.2906	0.4154	0.7951	0.015	0.5142	0.5663
